# Supplementary material for: Development and Clinical Translation of a Perioperative Nomogram Incorporating Free Fatty Acids to Predict Poor Outcome of Aneurysmal Subarachnoid Hemorrhage Following Endovascular Treatment
Source: Front Neurol. 2021 Jul 26;12:629997. doi: 10.3389/fneur.2021.629997 (PMC8354211; doi:10.3389/fneur.2021.629997)
Supplement: Supplementary file 1 [file Table_1.XLSX]

## Sheet: Sheet1
ID	Date of hospitalization	Sex	Age,years	Hypertension	Diabetes mellitus	Smoking	HH	Hunt-Hess grade	mFS	modified Fisher Score	Aneurysm location	Diameter	Aneurysm diameter,mm	TG,mmol/L	TC,mmol/l	HDL-C,mmol/L	LDL-C,mmol/L	Non-HDL-C,mmol/L	TG/HDL-C	non-HDL-C/HDL-C	FFA,mmol/L	WBC(*109/L)	Neu(*109/L)	LYM(*109/L)	Mon(*109/L)	NLR	MLR	SIRI	mRS	modified Rankin Scale
09348417	2018-02-05	male	83	Y	Y	N	III-V grade	IV	III-IV grade	IV	Anterior circulation	5-10	5	0.45	2.13	0.85	0.98	1.28	0.529412	1.50588	0.65	20.75	18.3	1.16	1.23	15.7759	1.06034	19.4043	3-6 grade	6
09262295	2017-01-11	male	37	N	N	N	III-V grade	III	III-IV grade	III	Anterior circulation	<5	3.5	0.86	4.25	1.3	2.46	2.95	0.661538	2.26923	0.47	10.62	9.61	0.7	0.28	13.7286	0.4	3.844	3-6 grade	5
09297235	2017-06-09	female	45	N	N	N	I-II grade	II	III-IV grade	III	Anterior circulation	5-10	7	1.66	4.01	1.14	2.38	2.87	1.45614	2.51754	0.37	8.83	3.65	4.58	0.54	0.796943	0.117904	0.430349	0-2 grade	2
00778180	2016-04-23	female	79	Y	N	N	III-V grade	IV	III-IV grade	IV	Anterior circulation	<5	4	0.78	7.71	1.87	4.73	5.84	0.417112	3.12299	0.79	10.95	9.34	1.39	0.21	6.71942	0.151079	1.41108	3-6 grade	4
09434411	2019-04-21	male	45	N	N	Y	III-V grade	III	III-IV grade	IV	Anterior circulation	5-10	5.2	0.53	3.33	0.87	1.86	2.46	0.609195	2.82759	0.41	9.82	7.18	1.97	0.54	3.64467	0.274112	1.96812	3-6 grade	4
08361615	2016-04-25	male	47	N	N	N	I-II grade	II	III-IV grade	IV	Posterior circulation	≥10	13	1.02	5.21	1	3.38	4.21	1.02	4.21	0.52	12.75	11.03	1.09	0.6	10.1193	0.550459	6.07156	0-2 grade	2
09395960	2018-10-11	female	51	N	N	N	I-II grade	II	I-II grade	II	Anterior circulation	5-10	5	0.53	4.86	1.55	2.64	3.31	0.341935	2.13548	0.27	12.73	9.53	1.33	0.84	7.16541	0.631579	6.01895	0-2 grade	1
09295354	2017-06-01	female	56	Y	N	N	I-II grade	II	III-IV grade	IV	Anterior circulation	<5	4	2.37	5.71	1.24	3.42	4.47	1.91129	3.60484	0.75	12.47	10	1.29	1.16	7.75194	0.899225	8.99225	3-6 grade	4
09389180	2018-09-03	female	55	Y	N	N	III-V grade	IV	I-II grade	II	Anterior circulation	5-10	5.6	2.47	5.82	1.19	3.48	4.63	2.07563	3.89076	0.37	9.8	7.29	1.9	0.57	3.83684	0.3	2.187	0-2 grade	1
09415915	2019-01-20	female	67	Y	N	N	III-V grade	III	III-IV grade	IV	Anterior circulation	5-10	5	0.82	7.1	1.92	4.01	5.18	0.427083	2.69792	0.61	17.1	13.95	2.29	0.82	6.0917	0.358079	4.9952	0-2 grade	2
09412913	2019-01-04	female	50	N	N	N	III-V grade	III	I-II grade	II	Anterior circulation	≥10	15	0.93	6.04	1.08	3.75	4.96	0.861111	4.59259	0.53	12.57	10.9	1.11	0.55	9.81982	0.495495	5.4009	3-6 grade	4
09427684	2019-03-20	female	64	Y	N	N	I-II grade	II	I-II grade	I	Anterior circulation	<5	2	1.65	5.92	1.43	3.45	4.49	1.15385	3.13986	0.39	8.03	6.66	1.28	0.08	5.20312	0.0625	0.41625	0-2 grade	1
09409849	2018-12-19	female	56	Y	N	N	III-V grade	IV	I-II grade	I	Anterior circulation	<5	4	0.98	3.78	1.09	2.08	2.69	0.899083	2.46789	0.64	10.01	5.15	3.93	0.7	1.31043	0.178117	0.917303	0-2 grade	1
08375422	2016-07-30	female	42	Y	N	N	III-V grade	IV	I-II grade	II	Anterior circulation	5-10	6.1	0.44	3.83	1.21	2.15	2.62	0.363636	2.16529	0.52	7.01	5.08	0.89	0.81	5.70787	0.910112	4.62337	3-6 grade	3
09327472	2017-10-29	female	64	Y	Y	N	III-V grade	IV	I-II grade	II	Posterior circulation	<5	4	1.23	5.4	1.32	3.26	4.08	0.931818	3.09091	0.88	17.72	16.2	0.91	0.58	17.8022	0.637363	10.3253	3-6 grade	3
08378526	2016-10-28	male	37	N	N	N	I-II grade	II	III-IV grade	IV	Anterior circulation	<5	4	1.06	4.49	0.99	2.71	3.5	1.07071	3.53535	0.4	8.38	6.53	1.2	0.64	5.44167	0.533333	3.48267	0-2 grade	1
09439079	2019-05-13	female	68	Y	N	N	III-V grade	III	III-IV grade	IV	Anterior circulation	5-10	9	0.51	3.31	1.3	1.58	2.01	0.392308	1.54615	0.84	8.8	7.39	1.15	0.22	6.42609	0.191304	1.41374	0-2 grade	2
09393067	2018-09-25	female	66	Y	N	N	III-V grade	III	III-IV grade	III	Anterior circulation	5-10	8	0.82	5.35	1.53	2.98	3.82	0.535948	2.49673	0.11	9.68	8.18	0.9	0.59	9.08889	0.655556	5.36244	0-2 grade	1
09278811	2017-03-22	male	54	N	N	N	I-II grade	II	I-II grade	II	Anterior circulation	≥10	15	1.55	4.4	1.13	2.78	3.27	1.37168	2.89381	0.42	9.3	7.98	0.8	0.48	9.975	0.6	4.788	0-2 grade	2
09472933	2019-10-25	female	56	Y	N	N	III-V grade	IV	III-IV grade	III	Anterior circulation	5-10	9	1.19	4.27	1.1	2.44	3.17	1.08182	2.88182	1.09	16.98	14.47	0.77	0.73	18.7922	0.948052	13.7183	3-6 grade	4
09392007	2018-09-19	female	57	N	Y	N	I-II grade	II	III-IV grade	IV	Anterior circulation	<5	3	0.54	4.22	1.27	2.22	2.95	0.425197	2.32283	0.62	14.66	13.58	0.82	0.24	16.561	0.292683	3.97463	0-2 grade	2
09387378	2018-08-24	female	43	N	N	N	I-II grade	II	I-II grade	II	Anterior circulation	<5	2.5	1.12	3.83	1	2.12	2.83	1.12	2.83	0.52	8.93	7.12	0.81	0.4	8.79012	0.493827	3.51605	0-2 grade	1
08342663	2015-12-10	male	63	Y	Y	Y	I-II grade	I	I-II grade	I	Anterior circulation	5-10	6.5	2.13	6.16	1.04	4.21	5.12	2.04808	4.92308	0.49	10.65	7.99	2.01	0.6	3.97512	0.298507	2.38507	0-2 grade	1
09287960	2017-04-29	female	66	N	N	N	I-II grade	II	III-IV grade	III	Anterior circulation	5-10	5	0.58	4.18	1.25	2.43	2.93	0.464	2.344	0.43	8.71	7.8	0.74	0.17	10.5405	0.22973	1.79189	0-2 grade	1
09361848	2018-04-16	female	62	Y	N	N	III-V grade	IV	III-IV grade	IV	Anterior circulation	5-10	5	0.77	4.16	1.63	2.07	2.53	0.472393	1.55215	0.7	15.34	13.14	0.85	1.25	15.4588	1.47059	19.3235	3-6 grade	5
8348730	2016-02-11	female	42	N	N	N	I-II grade	II	I-II grade	II	Anterior circulation	<5	4	0.35	4.58	1.5	2.63	3.08	0.233333	2.05333	0.52	11.06	4.91	5.36	0.56	0.916045	0.104478	0.512985	0-2 grade	2
08349105	2016-01-23	female	78	Y	N	N	III-V grade	IV	III-IV grade	IV	Posterior circulation	5-10	7	0.82	4.94	1.74	2.64	3.2	0.471264	1.83908	0.81	11.59	6.5	4.16	0.54	1.5625	0.129808	0.84375	3-6 grade	6
09395533	2018-10-09	male	46	Y	N	N	I-II grade	II	I-II grade	I	Anterior circulation	5-10	9	2.46	4.81	1.04	2.77	3.77	2.36538	3.625	1.13	11.41	8.26	1.15	0.88	7.18261	0.765217	6.3207	0-2 grade	2
09307426	2017-07-24	male	39	Y	N	Y	III-V grade	IV	III-IV grade	III	Anterior circulation	<5	4.3	1.56	5.86	1.56	3.14	4.3	1	2.75641	1.2	17.48	15.29	1.57	0.86	9.73885	0.547771	8.37541	0-2 grade	1
09391385	2018-09-15	female	52	Y	N	N	III-V grade	V	III-IV grade	IV	Anterior circulation	≥10	12.5	1.2	3.71	1.2	1.88	2.51	1	2.09167	0.79	15.99	14.32	0.79	0.88	18.1266	1.11392	15.9514	3-6 grade	5
09355821	2018-03-18	female	61	Y	N	N	III-V grade	IV	III-IV grade	IV	Anterior circulation	5-10	5.5	1.16	5.37	1.14	3.26	4.23	1.01754	3.71053	0.88	15.17	14.7	0.65	0.79	22.6154	1.21538	17.8662	3-6 grade	5
09346352	2018-01-25	female	58	N	N	N	I-II grade	II	III-IV grade	IV	Anterior circulation	5-10	7	1.49	6.76	1.28	4.27	5.48	1.16406	4.28125	0.49	9.52	5.38	3.42	0.56	1.5731	0.163743	0.880936	0-2 grade	2
00900550	2016-11-02	male	62	N	N	Y	III-V grade	V	III-IV grade	IV	Anterior circulation	<5	3.5	1.59	6.3	1.01	4.04	5.29	1.57426	5.23762	0.47	8.67	7.75	0.74	0.15	10.473	0.202703	1.57095	3-6 grade	5
09388768	2018-09-01	male	60	N	N	N	I-II grade	II	I-II grade	II	Anterior circulation	5-10	8	0.76	4.83	1.2	2.86	3.63	0.633333	3.025	1.12	8.72	7	1.48	1.22	4.72973	0.824324	5.77027	3-6 grade	3
09322058	2017-10-03	male	48	N	N	Y	III-V grade	III	III-IV grade	III	Anterior circulation	5-10	7	1.73	3.35	1.11	1.76	2.24	1.55856	2.01802	0.38	11.5	8.35	2.69	0.3	3.10409	0.111524	0.931227	0-2 grade	1
00789779	2016-07-18	female	64	Y	N	N	III-V grade	IV	III-IV grade	IV	Anterior circulation	<5	4.1	0.72	7.41	1.61	4.61	5.8	0.447205	3.60248	0.94	10.23	8.41	1.21	0.55	6.95041	0.454545	3.82273	3-6 grade	3
09381963	2018-07-25	male	78	N	N	N	I-II grade	II	III-IV grade	IV	Anterior circulation	<5	3.5	0.55	3.83	1.2	2.13	2.63	0.458333	2.19167	0.52	7.92	6.44	1.22	0.23	5.27869	0.188525	1.2141	0-2 grade	2
09467621	2019-09-30	female	43	Y	N	N	III-V grade	III	III-IV grade	IV	Anterior circulation	5-10	6	1.16	5.02	1.35	2.85	3.67	0.859259	2.71852	1.2	9.18	5.57	1.66	0.88	3.35542	0.53012	2.95277	0-2 grade	2
09396965	2018-10-17	female	60	N	N	N	I-II grade	II	I-II grade	II	Anterior circulation	5-10	6	0.94	5.82	1.53	3.28	4.29	0.614379	2.80392	0.63	9.09	6.9	1.81	0.35	3.81215	0.19337	1.33425	3-6 grade	3
09400463	2018-11-02	male	43	N	N	N	I-II grade	II	I-II grade	II	Anterior circulation	5-10	6.3	0.99	4.56	1.04	2.78	3.52	0.951923	3.38462	0.43	10.67	9.57	0.83	0.2	11.5301	0.240964	2.30602	0-2 grade	2
09349872	2018-02-18	male	69	N	N	N	I-II grade	I	I-II grade	II	Anterior circulation	5-10	7	0.9	4.68	1.02	2.97	3.66	0.882353	3.58824	0.08	6.39	5.27	0.67	0.43	7.86567	0.641791	3.38224	0-2 grade	1
09343693	2018-01-13	female	60	Y	N	N	III-V grade	III	I-II grade	II	Anterior circulation	<5	2.5	1.19	7.32	1.64	4.45	5.68	0.72561	3.46341	0.74	7.36	5.53	1.5	0.33	3.68667	0.22	1.2166	0-2 grade	2
09356991	2018-03-22	female	46	Y	N	N	III-V grade	IV	I-II grade	II	Anterior circulation	≥10	11	1.12	4.77	1.38	2.69	3.39	0.811594	2.45652	0.41	11.92	9.82	1.42	0.65	6.91549	0.457746	4.49507	3-6 grade	3
09285911	2017-04-20	female	37	Y	N	N	III-V grade	III	I-II grade	II	Anterior circulation	<5	3	1.67	4.5	0.94	2.81	3.56	1.7766	3.78723	0.3	11.24	9.6	1.06	0.57	9.0566	0.537736	5.16226	0-2 grade	2
09425147	2019-03-10	male	59	Y	Y	Y	III-V grade	III	III-IV grade	III	Anterior circulation	5-10	6	1.5	5.37	1.07	3.2	4.3	1.40187	4.01869	0.55	12.94	10.36	1.58	0.91	6.55696	0.575949	5.96684	0-2 grade	1
09253481	2016-12-09	female	54	Y	N	N	III-V grade	III	III-IV grade	IV	Anterior circulation	5-10	5	0.89	6.32	1.74	3.91	4.58	0.511494	2.63218	0.85	8.46	5.14	2.42	0.79	2.12397	0.326446	1.67793	3-6 grade	3
09473813	2019-10-29	female	51	Y	N	N	III-V grade	III	III-IV grade	III	Anterior circulation	5-10	8	2.37	5.81	1.36	3.37	4.45	1.74265	3.27206	0.72	8.58	6.9	1.11	0.53	6.21622	0.477477	3.29459	0-2 grade	1
09472106	2019-10-22	female	67	Y	Y	N	I-II grade	II	I-II grade	I	Anterior circulation	<5	3.9	0.61	4.96	1.48	2.78	3.48	0.412162	2.35135	0.23	4.87	4.34	0.39	0.13	11.1282	0.333333	1.44667	0-2 grade	1
09272185	2017-02-26	female	57	N	N	N	I-II grade	II	III-IV grade	III	Anterior circulation	<5	4	3.18	5.83	1.43	3.4	4.4	2.22378	3.07692	0.26	7.26	4.55	2.32	0.27	1.96121	0.116379	0.529526	0-2 grade	2
09475803	2019-11-07	male	74	N	N	N	III-V grade	III	III-IV grade	IV	Anterior circulation	≥10	10	1.04	5.87	1.25	3.64	4.62	0.832	3.696	0.85	7.42	5.38	1.8	0.23	2.98889	0.127778	0.687444	3-6 grade	4
09334933	2017-12-02	female	63	Y	N	N	III-V grade	III	I-II grade	II	Anterior circulation	<5	2.5	1.2	5.4	1.26	3.29	4.14	0.952381	3.28571	0.67	10.17	8.1	1.57	0.49	5.15924	0.312102	2.52803	0-2 grade	2
09364812	2018-04-29	female	43	N	N	N	I-II grade	II	I-II grade	II	Anterior circulation	<5	4.5	1.39	3.16	0.89	1.71	2.27	1.5618	2.55056	0.41	5.85	4.79	0.61	0.42	7.85246	0.688525	3.29803	0-2 grade	2
09434538	2019-04-22	female	63	Y	N	N	III-V grade	III	III-IV grade	IV	Anterior circulation	5-10	7	0.99	4.14	1	2.23	3.14	0.99	3.14	0.85	12.25	9.77	1.75	0.7	5.58286	0.4	3.908	3-6 grade	4
00753293	2015-09-19	female	32	N	N	N	I-II grade	II	III-IV grade	III	Anterior circulation	<5	4.3	0.64	4.63	1.43	2.48	3.2	0.447552	2.23776	1.05	7.2	5.17	0.37	0.66	13.973	1.78378	9.22216	0-2 grade	1
09344373	2018-01-16	female	80	N	N	N	I-II grade	II	III-IV grade	III	Anterior circulation	<5	4	1.15	5.58	1.13	3.54	4.45	1.0177	3.93805	0.57	9.34	6.13	2.34	0.84	2.61966	0.358974	2.20051	3-6 grade	3
00767632	2016-01-21	male	58	Y	Y	Y	III-V grade	IV	III-IV grade	IV	Anterior circulation	5-10	9.2	1.1	6.05	1.01	4.05	5.04	1.08911	4.9901	1.05	17.09	13.84	2.22	0.96	6.23423	0.432432	5.98486	0-2 grade	1
09407473	2018-12-08	male	78	Y	N	N	III-V grade	III	III-IV grade	IV	Anterior circulation	<5	3.6	1.17	3.46	1.12	1.78	2.34	1.04464	2.08929	0.29	8.55	5.84	0.98	0.69	5.95918	0.704082	4.11184	3-6 grade	5
00762127	2015-12-07	female	59	Y	N	N	I-II grade	II	I-II grade	II	Anterior circulation	5-10	5	0.42	5.64	1.17	3.86	4.47	0.358974	3.82051	0.89	13.51	12.03	1.11	0.33	10.8378	0.297297	3.57649	0-2 grade	2
09447604	2019-06-24	female	50	Y	N	N	III-V grade	III	III-IV grade	IV	Anterior circulation	<5	3.5	0.48	5.01	1.36	2.9	3.65	0.352941	2.68382	0.91	6.46	4.44	1.63	0.38	2.72393	0.233129	1.03509	0-2 grade	2
08364432	2016-05-14	female	77	Y	N	N	III-V grade	III	III-IV grade	IV	Anterior circulation	<5	3.2	0.97	7.57	1.26	5.02	6.31	0.769841	5.00794	0.37	3.74	2.31	0.89	0.54	2.59551	0.606742	1.40157	3-6 grade	3
08378842	2016-10-31	female	69	Y	Y	N	III-V grade	IV	III-IV grade	IV	Anterior circulation	<5	1.5	1.04	5.5	1.38	3.29	4.12	0.753623	2.98551	0.37	12.44	7.37	4.01	0.93	1.83791	0.23192	1.70925	3-6 grade	3
09300369	2017-06-22	female	63	Y	N	N	III-V grade	IV	III-IV grade	IV	Posterior circulation	5-10	6	0.99	3.77	1.22	2.18	2.55	0.811475	2.09016	0.76	10.13	5.47	3.73	0.77	1.46649	0.206434	1.1292	3-6 grade	6
09284348	2017-04-14	female	50	Y	N	N	III-V grade	III	I-II grade	II	Anterior circulation	<5	4	0.6	4.45	1.53	2.5	2.92	0.392157	1.9085	0.36	9.27	8.21	0.67	0.39	12.2537	0.58209	4.77896	0-2 grade	2
09262430	2017-01-11	female	71	Y	N	N	III-V grade	IV	III-IV grade	IV	Posterior circulation	≥10	15.7	1.51	6.88	1.48	4.34	5.4	1.02027	3.64865	0.52	9.37	7.77	1.43	0.16	5.43357	0.111888	0.869371	3-6 grade	5
09448138	2019-06-26	male	67	N	N	N	I-II grade	I	I-II grade	I	Anterior circulation	<5	3	1.12	5.37	1.16	3.29	4.21	0.965517	3.62931	0.38	11.66	10.3	0.99	0.35	10.404	0.353535	3.64141	0-2 grade	1
09372470	2018-06-08	female	81	Y	N	N	III-V grade	IV	I-II grade	II	Anterior circulation	<5	2.5	0.74	4.45	1.3	2.34	3.15	0.569231	2.42308	0.38	8.03	5.54	2.04	0.39	2.71569	0.191176	1.05912	0-2 grade	2
09373766	2018-06-15	female	75	N	N	N	III-V grade	III	I-II grade	II	Anterior circulation	5-10	5	2.73	5.88	1.09	3.34	4.79	2.50459	4.3945	0.37	9.56	7.18	1.67	0.62	4.2994	0.371257	2.66563	0-2 grade	1
08376609	2016-08-09	female	68	Y	N	N	III-V grade	IV	I-II grade	II	Anterior circulation	5-10	6.6	0.89	4.17	1.26	2.42	2.91	0.706349	2.30952	0.76	13.74	11.96	0.96	0.8	12.4583	0.833333	9.96667	3-6 grade	4
09442930	2019-06-01	female	48	N	N	N	I-II grade	II	I-II grade	II	Anterior circulation	5-10	9	0.6	5.45	1.06	3.5	4.39	0.566038	4.14151	0.5	11.39	10.51	0.71	0.16	14.8028	0.225352	2.36845	0-2 grade	1
08325588	2015-07-27	female	75	Y	N	N	III-V grade	III	III-IV grade	IV	Anterior circulation	5-10	7	3.28	5.93	0.95	3.75	4.98	3.45263	5.24211	0.65	10.07	6.78	2.83	0.43	2.39576	0.151943	1.03018	3-6 grade	5
09304904	2017-07-12	male	71	Y	N	N	III-V grade	IV	III-IV grade	IV	Anterior circulation	5-10	5	1.47	6.54	1.14	4.43	5.4	1.28947	4.73684	0.35	13.36	11.93	0.76	0.59	15.6974	0.776316	9.26145	3-6 grade	5
09440096	2019-05-19	female	62	N	N	N	I-II grade	I	I-II grade	I	Anterior circulation	5-10	8.2	1.38	5.01	1.94	2.47	3.07	0.71134	1.58247	0.23	4.66	2.57	1.69	0.29	1.52071	0.171598	0.441006	0-2 grade	1
8375492	2016-07-31	female	57	N	N	N	III-V grade	III	I-II grade	II	Anterior circulation	<5	2.3	0.81	6.02	1.4	3.66	4.62	0.578571	3.3	0.95	8.67	8.19	0.17	0.01	48.1765	0.0588235	0.481765	0-2 grade	2
09324076	2017-10-13	female	79	N	N	N	III-V grade	III	III-IV grade	IV	Anterior circulation	<5	4	1.29	5.73	1.57	3.41	4.16	0.821656	2.64968	0.78	8.43	7.54	0.61	0.25	12.3607	0.409836	3.09016	3-6 grade	5
08383424	2016-10-24	male	69	N	N	N	III-V grade	IV	III-IV grade	IV	Posterior circulation	<5	3	0.62	5.38	1.84	2.87	3.54	0.336957	1.92391	1.02	14.91	13.26	0.82	0.6	16.1707	0.731707	9.70244	3-6 grade	4
09264469	2017-01-20	male	64	N	N	Y	I-II grade	II	III-IV grade	IV	Anterior circulation	5-10	7	1.03	4.35	1.04	2.68	3.31	0.990385	3.18269	0.25	9.93	8.2	1.24	0.43	6.6129	0.346774	2.84355	3-6 grade	3
09454619	2019-07-28	male	61	Y	N	N	III-V grade	IV	I-II grade	II	Anterior circulation	5-10	5.7	0.99	4.33	0.9	2.78	3.43	1.1	3.81111	0.41	12.62	10.84	1.04	0.73	10.4231	0.701923	7.60885	0-2 grade	1
09366546	2018-05-08	female	66	N	N	Y	I-II grade	II	III-IV grade	IV	Posterior circulation	<5	4	1.15	5.79	1.43	3.51	4.36	0.804196	3.04895	0.17	8.54	7.39	0.81	0.33	9.12346	0.407407	3.01074	3-6 grade	4
09480677	2019-12-01	female	51	Y	N	N	I-II grade	II	I-II grade	I	Anterior circulation	5-10	7	1.63	4.54	1.23	2.67	3.31	1.3252	2.69106	0.63	10.96	10.15	0.55	0.25	18.4545	0.454545	4.61364	0-2 grade	2
00785153	2016-06-12	male	65	N	N	N	I-II grade	II	III-IV grade	IV	Anterior circulation	<5	4.4	1.07	3.83	0.92	2.17	2.91	1.16304	3.16304	0.88	13.27	11.34	1.08	0.8	10.5	0.740741	8.4	3-6 grade	3
09323459	2017-10-10	female	59	N	N	N	III-V grade	III	III-IV grade	IV	Anterior circulation	<5	1.5	0.57	4.61	1.88	2.26	2.73	0.303191	1.45213	0.47	12.12	6.66	4.46	0.62	1.49327	0.139013	0.92583	3-6 grade	6
09327348	2017-10-28	female	46	N	N	N	I-II grade	II	I-II grade	II	Posterior circulation	<5	3	0.73	5.45	2.12	2.65	3.33	0.34434	1.57075	0.52	14.99	13.33	0.93	0.71	14.3333	0.763441	10.1767	0-2 grade	1
08344193	2015-12-19	female	58	Y	N	N	III-V grade	III	III-IV grade	IV	Posterior circulation	<5	3.5	1.56	5.07	1.08	3.16	3.99	1.44444	3.69444	1.01	19.05	16.31	1.89	0.81	8.62963	0.428571	6.99	3-6 grade	5
09466647	2019-09-24	female	64	Y	Y	N	III-V grade	III	III-IV grade	IV	Anterior circulation	5-10	7	1.37	5.19	1.48	2.89	3.71	0.925676	2.50676	0.98	9.16	8.37	0.71	0.07	11.7887	0.0985915	0.825211	3-6 grade	3
09438867	2019-05-13	female	49	N	N	N	I-II grade	I	I-II grade	I	Anterior circulation	5-10	6	1.25	4.5	1.55	2.28	2.95	0.806452	1.90323	0.21	5.65	3.14	1.96	0.43	1.60204	0.219388	0.688878	0-2 grade	1
09417106	2019-01-25	male	40	Y	N	Y	III-V grade	IV	III-IV grade	IV	Anterior circulation	5-10	7	2.13	4.77	1.03	2.81	3.74	2.06796	3.63107	0.46	8.71	7.17	0.9	0.63	7.96667	0.7	5.019	3-6 grade	5
09300773	2017-06-25	male	52	N	N	N	III-V grade	V	III-IV grade	IV	Anterior circulation	5-10	7	1.25	4.37	0.88	2.95	3.49	1.42045	3.96591	0.43	15.83	13.3	1.35	1.14	9.85185	0.844444	11.2311	3-6 grade	5
09321538	2017-09-29	male	45	N	N	Y	III-V grade	III	III-IV grade	IV	Anterior circulation	<5	3.5	1.04	4.21	0.96	2.94	3.25	1.08333	3.38542	0.91	19.09	17.03	1.03	1.01	16.534	0.980583	16.6993	0-2 grade	2
09416389	2019-01-22	female	75	Y	N	N	III-V grade	III	III-IV grade	IV	Anterior circulation	<5	3	0.81	5.38	1.65	3.09	3.73	0.490909	2.26061	0.76	6.24	4.35	1.56	0.28	2.78846	0.179487	0.780769	3-6 grade	4
09291367	2017-05-14	female	52	Y	N	N	I-II grade	II	I-II grade	II	Anterior circulation	<5	4.5	1.82	6.96	1.4	4.33	5.56	1.3	3.97143	0.76	8.53	4.15	3.81	0.43	1.08924	0.112861	0.468373	0-2 grade	1
09277539	2017-03-17	male	69	N	N	N	I-II grade	II	I-II grade	II	Anterior circulation	5-10	5	1.06	4.46	1	2.66	3.46	1.06	3.46	0.15	9.33	6.52	2.25	0.49	2.89778	0.217778	1.41991	0-2 grade	2
09277821	2017-03-19	female	64	Y	Y	N	III-V grade	III	III-IV grade	III	Anterior circulation	5-10	7.4	0.51	5.22	1.99	2.61	3.23	0.256281	1.62312	0.9	8.14	6.88	1.01	0.2	6.81188	0.19802	1.36238	0-2 grade	2
08357472	2016-03-26	male	53	N	N	Y	I-II grade	II	I-II grade	II	Anterior circulation	5-10	5	1.59	4.5	0.85	2.87	3.65	1.87059	4.29412	0.52	6.63	3.93	2.16	0.39	1.81944	0.180556	0.709583	0-2 grade	2
09441789	2019-06-20	female	77	N	N	N	III-V grade	V	III-IV grade	IV	Anterior circulation	5-10	8	0.94	4.80	1.53	2.76	3.27	0.614379	2.13725	0.38	7.63	6.89	0.45	0.29	15.3111	0.644444	4.44022	3-6 grade	5
00768433	2016-01-29	female	55	Y	N	N	III-V grade	IV	I-II grade	II	Anterior circulation	5-10	6	0.63	3.61	1	2.05	2.61	0.63	2.61	1.05	13.51	12.03	0.34	1.01	35.3824	2.97059	35.7362	0-2 grade	2
09263321	2017-01-16	male	46	N	N	N	I-II grade	II	I-II grade	II	Anterior circulation	5-10	5	0.8	4.32	0.74	3.01	3.58	1.08108	4.83784	0.13	7.92	6.7	1.13	0.09	5.9292	0.079646	0.533628	0-2 grade	1
09356276	2018-03-19	male	81	Y	N	N	I-II grade	II	III-IV grade	IV	Anterior circulation	<5	3	0.98	5.94	1.25	3.76	4.69	0.784	3.752	0.46	14.35	12.91	0.83	0.57	15.5542	0.686747	8.8659	3-6 grade	3
09275342	2017-03-09	female	64	N	N	N	I-II grade	II	I-II grade	II	Anterior circulation	<5	3	0.94	4.84	1.39	2.29	3.45	0.676259	2.48201	0.68	6.98	4.75	1.61	0.59	2.95031	0.36646	1.74068	0-2 grade	1
09447666	2019-06-24	female	53	Y	N	N	I-II grade	II	III-IV grade	IV	Anterior circulation	5-10	6	1.15	5.95	1.83	3.32	4.12	0.628415	2.25137	1.29	14.94	13.72	0.85	0.56	16.1412	0.658824	9.03906	3-6 grade	3
09325347	2017-10-18	female	82	Y	N	N	III-V grade	III	I-II grade	II	Anterior circulation	<5	4	0.69	4.75	1.09	2.97	3.66	0.633028	3.3578	0.33	5.89	3.15	2.14	0.5	1.47196	0.233645	0.735981	0-2 grade	2
09359832	2018-04-05	female	74	Y	N	N	III-V grade	IV	III-IV grade	IV	Anterior circulation	5-10	6.5	0.44	5.31	1.45	3.07	3.86	0.303448	2.66207	0.54	7.95	6.47	0.96	0.47	6.73958	0.489583	3.1676	3-6 grade	5
09312670	2017-08-18	female	54	N	N	N	I-II grade	I	I-II grade	II	Anterior circulation	<5	3	0.98	6.12	1.31	3.93	4.81	0.748092	3.67176	0.08	14.55	11.87	1.48	0.17	8.02027	0.114865	1.36345	0-2 grade	1
09309938	2017-08-06	female	66	N	N	N	III-V grade	V	III-IV grade	IV	Anterior circulation	≥10	10	0.89	5.11	1.16	3.34	3.95	0.767241	3.40517	0.8	11.54	2.65	8.06	0.66	0.328784	0.0818859	0.216998	3-6 grade	5
09426786	2019-03-17	female	55	N	N	N	I-II grade	I	I-II grade	I	Anterior circulation	5-10	6	0.97	5.62	1.54	3.09	4.08	0.62987	2.64935	0.61	6.71	5.47	1.07	0.17	5.11215	0.158879	0.869065	0-2 grade	1
09373546	2018-06-14	female	70	Y	N	N	III-V grade	IV	III-IV grade	IV	Anterior circulation	5-10	8	1.09	5.83	1.61	3.06	4.22	0.677019	2.62112	0.63	13.01	10.2	2.02	0.72	5.0495	0.356436	3.63564	3-6 grade	4
09452637	2019-07-17	male	43	N	N	N	I-II grade	II	I-II grade	I	Anterior circulation	5-10	8	0.76	4.41	1.29	2.5	3.12	0.589147	2.4186	0.75	12.19	10.65	0.7	0.83	15.2143	1.18571	12.6279	0-2 grade	1
00799535	2016-10-04	male	52	N	N	N	I-II grade	II	I-II grade	II	Posterior circulation	<5	3	0.96	5.77	2.2	2.9	3.57	0.436364	1.62273	0.23	4.62	2.37	1.76	0.37	1.34659	0.210227	0.498239	0-2 grade	2
09263088	2017-01-13	female	58	Y	N	N	III-V grade	III	III-IV grade	IV	Anterior circulation	<5	4	0.67	5.72	1.49	3.58	4.23	0.449664	2.83893	0.3	9.26	7.96	0.57	0.72	13.9649	1.26316	10.0547	0-2 grade	1
09417690	2019-01-29	male	56	Y	N	N	III-V grade	III	I-II grade	II	Anterior circulation	<5	3.2	1.34	3.38	1.07	1.65	2.31	1.25234	2.15888	0.78	6.38	5.41	0.54	0.42	10.0185	0.777778	4.20778	3-6 grade	3
09424710	2019-03-07	female	63	N	N	N	III-V grade	V	III-IV grade	IV	Posterior circulation	5-10	8.1	5.4	3.58	1.04	1.65	2.54	5.19231	2.44231	1.27	7.57	2.52	4.38	1.33	0.575342	0.303653	0.765205	3-6 grade	6
09451232	2019-07-11	female	45	N	N	N	III-V grade	IV	III-IV grade	IV	Anterior circulation	<5	2.6	0.91	2.88	0.85	1.64	2.03	1.07059	2.38824	0.41	10.04	7.66	1.55	0.8	4.94194	0.516129	3.95355	3-6 grade	5
09422935	2019-02-27	male	58	Y	N	Y	III-V grade	III	III-IV grade	IV	Anterior circulation	5-10	6.5	1.65	4.82	0.91	2.86	3.91	1.81319	4.2967	0.38	9.59	7.18	1.42	0.97	5.05634	0.683099	4.90465	3-6 grade	3
09277669	2017-12-30	female	76	N	N	N	I-II grade	I	III-IV grade	IV	Anterior circulation	<5	2.5	1.08	4.4	1.3	2.5	3.1	0.830769	2.38462	0.54	8.51	7.33	0.95	0.2	7.71579	0.210526	1.54316	0-2 grade	2
09383848	2018-08-04	female	44	Y	N	N	III-V grade	III	I-II grade	II	Anterior circulation	<5	3	1.29	3.68	0.76	2.16	2.92	1.69737	3.84211	0.48	5.26	3.74	1.15	0.33	3.25217	0.286957	1.07322	0-2 grade	2
09446901	2019-06-21	male	49	N	N	N	I-II grade	II	III-IV grade	IV	Anterior circulation	≥10	14	1.39	4.94	1.37	2.89	3.57	1.0146	2.60584	0.6	7.68	6.62	0.84	0.18	7.88095	0.214286	1.41857	0-2 grade	2
09467943	2019-10-02	male	54	Y	N	N	III-V grade	IV	I-II grade	II	Posterior circulation	<5	4.5	1.3	2.99	0.96	1.49	2.03	1.35417	2.11458	0.3	12.78	10.86	1.36	0.56	7.98529	0.411765	4.47176	3-6 grade	3
09252240	2016-12-06	male	36	N	N	N	I-II grade	II	I-II grade	II	Anterior circulation	<5	4.2	4.41	5.45	1	3.11	4.45	4.41	4.45	1.7	20.13	16.95	1.45	1.65	11.6897	1.13793	19.2879	0-2 grade	1
09361602	2018-04-14	male	27	N	N	N	I-II grade	II	I-II grade	II	Anterior circulation	5-10	5.5	0.66	4.59	1.11	2.78	3.48	0.594595	3.13514	0.55	14.29	12.4	1.27	0.58	9.76378	0.456693	5.66299	0-2 grade	1
09333353	2017-11-25	female	64	N	N	N	I-II grade	II	III-IV grade	IV	Anterior circulation	<5	3.5	1.52	5.39	1.2	3.12	4.19	1.26667	3.49167	0.3	7.53	4.15	2.91	0.37	1.42612	0.127148	0.527663	3-6 grade	4
09327121	2017-10-26	male	71	N	N	Y	III-V grade	III	III-IV grade	III	Anterior circulation	5-10	6	0.66	4.51	1.22	2.81	3.29	0.540984	2.69672	0.45	10.32	8.11	0.99	1.21	8.19192	1.22222	9.91222	3-6 grade	5
09455527	2019-07-31	female	46	N	N	N	III-V grade	III	III-IV grade	IV	Anterior circulation	<5	3.6	0.59	4.77	1.52	2.79	3.25	0.388158	2.13816	1.42	7.93	6.7	1	0.82	6.7	0.82	5.494	3-6 grade	5
00760782	2015-12-01	female	62	Y	N	N	III-V grade	III	III-IV grade	IV	Anterior circulation	<5	3.4	1.37	5.43	1.05	3.42	4.38	1.30476	4.17143	0.47	12.96	5.05	7.06	0.57	0.715297	0.0807365	0.40772	3-6 grade	3
09374148	2018-10-23	female	61	Y	N	N	I-II grade	II	III-IV grade	IV	Anterior circulation	<5	3	1	5.86	1.18	3.42	4.68	0.847458	3.9661	0.34	9.56	6.49	2.27	0.56	2.85903	0.246696	1.60106	3-6 grade	3
09328977	2017-11-04	female	63	Y	N	N	I-II grade	II	III-IV grade	IV	Anterior circulation	≥10	10	1.51	7.75	1.64	4.73	6.11	0.920732	3.72561	0.41	8.28	7.53	0.61	0.13	12.3443	0.213115	1.60475	0-2 grade	2
00754527	2015-09-27	male	41	Y	N	N	I-II grade	II	III-IV grade	IV	Anterior circulation	5-10	5	1.57	5.82	1.1	3.55	4.72	1.42727	4.29091	0.83	14.33	11.74	1.65	0.92	7.11515	0.557576	6.54594	3-6 grade	3
09403316	2018-11-16	female	63	Y	N	N	III-V grade	IV	III-IV grade	IV	Posterior circulation	5-10	9	1.33	5.19	1.14	3.13	4.05	1.16667	3.55263	0.65	9.87	8.21	1.52	0.14	5.40132	0.0921053	0.756184	3-6 grade	4
09306755	2017-07-21	female	59	N	N	N	III-V grade	III	I-II grade	II	Posterior circulation	5-10	8	1.06	2.87	0.94	1.55	1.93	1.12766	2.05319	0.39	12.09	8.2	1.32	0.73	6.21212	0.55303	4.53485	0-2 grade	1
09380458	2018-07-18	male	55	Y	N	N	III-V grade	III	I-II grade	II	Anterior circulation	5-10	8	1.23	4.85	1.02	2.86	3.83	1.20588	3.7549	0.45	8.7	6.22	2.01	0.38	3.09453	0.189055	1.17592	0-2 grade	1
09456505	2019-08-05	female	39	Y	N	N	I-II grade	II	I-II grade	II	Anterior circulation	<5	4	0.99	4.89	1.09	2.99	3.8	0.908257	3.48624	2.59	7.88	6.98	0.78	1.11	8.94872	1.42308	9.93308	3-6 grade	3
09361710	2018-04-14	female	67	Y	N	N	III-V grade	IV	III-IV grade	IV	Posterior circulation	5-10	6	2	4.38	1.3	2.2	3.08	1.53846	2.36923	0.84	9.64	8.36	0.87	0.38	9.6092	0.436782	3.65149	3-6 grade	5
09473811	2019-10-29	male	48	Y	Y	N	III-V grade	V	III-IV grade	IV	Anterior circulation	5-10	6	0.81	5.69	1.34	3.5	4.35	0.604478	3.24627	0.62	10.58	8.76	1.53	0.28	5.72549	0.183007	1.60314	3-6 grade	5
09261590	2017-01-08	female	65	N	N	N	I-II grade	II	III-IV grade	IV	Anterior circulation	<5	3.5	2.77	5.37	1.01	3.34	4.36	2.74257	4.31683	0.29	11.63	10.81	0.51	0.29	21.1961	0.568627	6.14686	0-2 grade	2
09456674	2019-08-06	female	67	Y	N	N	III-V grade	IV	III-IV grade	IV	Posterior circulation	<5	1.7	0.86	4.49	1.34	2.56	3.15	0.641791	2.35075	0.31	8.78	6.06	1.9	0.7	3.18947	0.368421	2.23263	3-6 grade	3
08341240	2015-12-28	male	41	Y	N	Y	III-V grade	IV	I-II grade	II	Anterior circulation	<5	3.5	2.64	6.71	0.9	4.61	5.81	2.93333	6.45556	0.05	20.18	17.06	2.56	0.54	6.66406	0.210938	3.59859	0-2 grade	2
09312334	2017-08-16	female	51	Y	N	N	III-V grade	IV	III-IV grade	III	Anterior circulation	<5	5	1.14	4.22	1.16	2.55	3.06	0.982759	2.63793	0.46	9.96	8.84	0.71	0.41	12.4507	0.577465	5.10479	0-2 grade	1
09393987	2018-10-01	male	50	Y	N	Y	III-V grade	III	I-II grade	I	Anterior circulation	5-10	7	0.77	4.83	1.08	3	3.75	0.712963	3.47222	0.17	8.42	7.55	1.04	0.82	7.25962	0.788462	5.95288	0-2 grade	1
09368704	2018-05-20	female	40	N	N	N	I-II grade	I	I-II grade	II	Posterior circulation	5-10	6	1.81	4.88	1.31	2.81	3.57	1.38168	2.72519	0.85	20.08	18.69	0.34	1.03	54.9706	3.02941	56.6197	3-6 grade	4
09342987	2018-01-10	female	82	Y	N	N	III-V grade	IV	III-IV grade	IV	Posterior circulation	5-10	9.6	0.83	5.06	2.16	2.37	2.9	0.384259	1.34259	0.64	7.7	6.71	0.83	0.13	8.08434	0.156627	1.05096	3-6 grade	5
09352765	2018-03-04	female	64	Y	N	N	I-II grade	II	III-IV grade	IV	Anterior circulation	5-10	7	1.89	6.52	1.25	4.24	5.27	1.512	4.216	0.38	10.71	8.87	1.34	0.44	6.6194	0.328358	2.91254	3-6 grade	4
09345213	2018-01-21	female	63	N	N	N	I-II grade	II	I-II grade	II	Anterior circulation	5-10	5.5	0.7	5.71	1.28	3.63	4.43	0.546875	3.46094	0.72	17.76	17.01	0.69	0.06	24.6522	0.0869565	1.47913	0-2 grade	1
09302814	2017-07-03	female	19	N	N	N	I-II grade	II	I-II grade	I	Anterior circulation	<5	3.5	0.76	6.51	1.5	3.98	5.01	0.506667	3.34	0.75	8.56	6.12	2.01	0.38	3.04478	0.189055	1.15701	0-2 grade	1
09374525	2018-07-09	male	51	Y	Y	N	III-V grade	III	I-II grade	II	Anterior circulation	<5	2.6	1.04	3.1	1.07	1.56	2.03	0.971963	1.8972	0.41	16.34	15.23	0.7	0.41	21.7571	0.585714	8.92043	3-6 grade	3
08339447	2015-11-13	male	44	N	N	Y	III-V grade	III	III-IV grade	IV	Posterior circulation	5-10	6	1.25	4.73	1.32	2.81	3.41	0.94697	2.58333	0.69	13.43	9.85	2.73	0.78	3.60806	0.285714	2.81429	0-2 grade	2
09349862	2018-02-17	male	33	Y	N	N	III-V grade	IV	III-IV grade	IV	Anterior circulation	5-10	6	2.11	5.62	1.13	3.47	4.49	1.86726	3.97345	0.31	13.52	11.19	1.39	0.93	8.05036	0.669065	7.48683	3-6 grade	5
09409845	2018-12-19	female	46	N	N	N	I-II grade	I	I-II grade	I	Anterior circulation	5-10	6	0.51	4.7	1.29	2.65	3.41	0.395349	2.64341	0.81	14.98	13.69	1.28	0.01	10.6953	0.0078125	0.106953	0-2 grade	1
09341316	2018-01-02	female	80	Y	N	N	III-V grade	IV	III-IV grade	IV	Anterior circulation	<5	4	1.21	4.63	1.28	2.52	3.35	0.945312	2.61719	0.48	22.92	17.24	4.56	1	3.7807	0.219298	3.7807	3-6 grade	5
09425037	2019-03-09	female	72	Y	N	N	III-V grade	IV	I-II grade	I	Anterior circulation	5-10	7	1.06	5.78	1.29	3.42	4.49	0.821705	3.48062	0.41	8.45	5.66	2.16	0.52	2.62037	0.240741	1.36259	0-2 grade	1
09253651	2016-12-11	male	47	N	N	N	I-II grade	II	I-II grade	II	Anterior circulation	5-10	6	0.54	5.54	1.95	2.88	3.59	0.276923	1.84103	0.64	9.29	8.16	0.65	0.39	12.5538	0.6	4.896	0-2 grade	2
09316894	2017-09-06	female	69	N	N	N	I-II grade	II	I-II grade	II	Anterior circulation	5-10	5	1.06	6.34	1.52	4.35	4.82	0.697368	3.17105	0.72	8.83	6.89	1.38	0.55	4.99275	0.398551	2.74601	3-6 grade	3
09453864	2019-07-23	female	72	Y	N	N	III-V grade	V	III-IV grade	IV	Anterior circulation	<5	4.2	0.74	4.3	1.48	2.37	2.82	0.5	1.90541	0.58	20.26	17.64	1.65	0.95	10.6909	0.575758	10.1564	3-6 grade	5
09452136	2019-07-16	female	45	Y	N	N	III-V grade	IV	III-IV grade	III	Anterior circulation	<5	3	1.21	3.88	0.95	2.37	2.93	1.27368	3.08421	1.11	16.93	13.92	0.62	0.47	22.4516	0.758065	10.5523	3-6 grade	4
08358673	2016-04-06	female	72	Y	N	N	I-II grade	II	III-IV grade	IV	Anterior circulation	5-10	6	0.55	4.19	1.63	2.07	2.56	0.337423	1.57055	0.67	6.69	6.04	0.64	0.01	9.4375	0.015625	0.094375	0-2 grade	2
09387230	2018-08-24	female	66	Y	Y	N	III-V grade	IV	III-IV grade	IV	Anterior circulation	<5	4.5	0.92	4.84	1.25	2.79	3.59	0.736	2.872	0.62	9.87	8.79	0.87	0.19	10.1034	0.218391	1.91966	0-2 grade	2
00784555	2016-06-06	male	52	N	N	N	III-V grade	IV	III-IV grade	IV	Anterior circulation	<5	4	0.57	3.83	0.83	2.25	3	0.686747	3.61446	0.1	8.96	7.64	0.73	0.54	10.4658	0.739726	5.65151	3-6 grade	3
09323937	2017-10-12	female	63	Y	N	N	III-V grade	III	I-II grade	I	Anterior circulation	5-10	5.8	1.75	5.2	1.18	3.16	4.02	1.48305	3.40678	0.59	9.2	5.8	2.74	0.57	2.11679	0.208029	1.20657	3-6 grade	3
09339927	2017-12-26	male	68	Y	N	N	III-V grade	IV	III-IV grade	IV	Anterior circulation	5-10	7	1.08	4.32	0.51	3.15	3.81	2.11765	7.47059	0.37	10.93	9.54	0.99	0.4	9.63636	0.40404	3.85455	3-6 grade	5
08376247	2016-08-07	male	56	Y	N	N	III-V grade	IV	I-II grade	II	Posterior circulation	≥10	13	0.48	2.99	1.03	1.59	1.96	0.466019	1.90291	0.38	8.16	4.8	2.51	0.67	1.91235	0.266932	1.28127	3-6 grade	5
00756237	2015-10-14	female	59	N	N	N	I-II grade	II	I-II grade	I	Anterior circulation	<5	3.2	0.82	5.94	1.52	3.85	4.42	0.539474	2.90789	0.66	11.28	9.97	1.09	0.21	9.14679	0.192661	1.92083	0-2 grade	1
09394277	2018-10-04	female	52	Y	N	N	III-V grade	IV	III-IV grade	IV	Posterior circulation	5-10	5.8	1.31	4.78	1.35	2.76	3.43	0.97037	2.54074	0.62	13.27	10.99	1.26	1	8.72222	0.793651	8.72222	3-6 grade	4
797837	2016-09-22	male	59	Y	N	N	I-II grade	II	III-IV grade	III	Anterior circulation	<5	4	1.05	6.69	2.06	3.67	4.63	0.509709	2.24757	0.29	10.81	9.21	1.18	0.41	7.80508	0.347458	3.20008	0-2 grade	1
09362940	2018-04-19	male	49	N	N	N	III-V grade	III	III-IV grade	IV	Posterior circulation	<5	4	0.91	4.19	1.05	2.4	3.14	0.866667	2.99048	0.03	7.51	6.67	0.6	0.24	11.1167	0.4	2.668	3-6 grade	5
09326626	2019-01-09	male	58	Y	N	Y	I-II grade	II	I-II grade	II	Anterior circulation	5-10	5.5	1.54	4.42	0.77	2.84	3.65	2	4.74026	0.6	6.37	4.63	1.24	0.47	3.73387	0.379032	1.75492	0-2 grade	2
09411056	2018-12-25	female	48	Y	N	N	III-V grade	IV	III-IV grade	IV	Anterior circulation	<5	4	1.94	5.55	1.76	3.06	3.79	1.10227	2.15341	0.96	17.74	14.99	1.49	1.21	10.0604	0.812081	12.1731	3-6 grade	4
09413499	2019-01-07	female	77	Y	N	N	I-II grade	II	III-IV grade	III	Anterior circulation	5-10	8.6	0.79	5.87	1.37	3.38	4.5	0.576642	3.28467	0.51	7.72	6.55	1.1	0.06	5.95455	0.0545455	0.357273	0-2 grade	2
09271667	2019-06-09	male	80	Y	N	N	III-V grade	IV	III-IV grade	IV	Anterior circulation	5-10	7	0.8	4.64	1.04	2.84	3.6	0.769231	3.46154	0.67	15.09	13.52	0.69	0.84	19.5942	1.21739	16.4591	3-6 grade	4
09355917	2018-03-18	female	47	N	N	N	I-II grade	I	I-II grade	II	Anterior circulation	5-10	5	1.57	5.8	1.41	3.41	4.39	1.11348	3.11348	0.72	7.87	5.07	2.09	0.63	2.42584	0.301435	1.52828	0-2 grade	1
09416471	2019-01-22	male	57	Y	N	N	III-V grade	IV	III-IV grade	IV	Anterior circulation	5-10	5	2.48	5.02	1.4	2.67	3.62	1.77143	2.58571	0.52	15.75	13.9	0.95	0.9	14.6316	0.947368	13.1684	3-6 grade	4
08349535	2016-01-26	female	54	Y	N	N	III-V grade	III	III-IV grade	III	Anterior circulation	<5	3	1.94	7.12	1.48	4.47	5.64	1.31081	3.81081	0.52	7.82	6.13	1.37	0.31	4.47445	0.226277	1.38708	0-2 grade	2
09459295	2019-08-19	female	68	Y	N	N	I-II grade	II	I-II grade	I	Anterior circulation	<5	4	0.79	4.81	1.86	2.5	2.95	0.424731	1.58602	1.36	16.04	15.65	0.89	0.76	17.5843	0.853933	13.364	0-2 grade	1
08364350	2016-05-16	male	53	Y	N	N	I-II grade	II	III-IV grade	IV	Anterior circulation	<5	3.2	1.47	5.26	1.02	3.24	4.24	1.44118	4.15686	0.11	8.66	5.31	2.72	0.45	1.95221	0.165441	0.878493	0-2 grade	1
09445823	2019-06-16	female	78	N	N	N	III-V grade	IV	III-IV grade	III	Anterior circulation	<5	3.2	1.02	4.80	1.13	3.05	3.67	0.902655	3.24779	0.80	9.03	7.48	0.81	0.73	9.23457	0.901235	6.74123	0-2 grade	2
09436912	2019-05-04	female	71	Y	N	N	I-II grade	II	III-IV grade	IV	Anterior circulation	5-10	6	1.02	4.64	1.72	2.24	2.92	0.593023	1.69767	1.03	8.34	7.07	0.88	0.79	8.03409	0.897727	6.34693	3-6 grade	3
09380661	2018-07-19	male	49	N	N	N	I-II grade	I	I-II grade	I	Anterior circulation	5-10	6	0.97	4	0.99	2.33	3.01	0.979798	3.0404	0.59	11.08	8.54	1.91	0.57	4.4712	0.298429	2.54859	0-2 grade	1
09257370	2016-12-22	female	48	N	N	N	I-II grade	II	I-II grade	II	Anterior circulation	<5	4	2.15	6.3	1.75	3.63	4.55	1.22857	2.6	0.96	8.83	7.59	1	0.23	7.59	0.23	1.7457	0-2 grade	1
09450244	2019-07-07	female	65	Y	N	N	III-V grade	III	III-IV grade	IV	Anterior circulation	5-10	6.3	0.64	7.22	1.85	4.45	5.37	0.345946	2.9027	0.64	14.26	13.44	0.65	0.16	20.6769	0.246154	3.30831	3-6 grade	4
09392147	2018-09-19	male	53	N	N	Y	I-II grade	II	I-II grade	II	Anterior circulation	5-10	8	0.93	7.36	1.84	4.27	5.52	0.505435	3	0.63	13.08	12.04	0.62	0.42	19.4194	0.677419	8.15613	0-2 grade	1
09414463	2019-01-12	female	71	Y	N	N	III-V grade	IV	III-IV grade	IV	Anterior circulation	<5	4.2	0.69	5.68	1.66	3.07	4.02	0.415663	2.42169	0.94	19.42	17.91	0.97	0.51	18.4639	0.525773	9.4166	3-6 grade	5
09475820	2019-11-07	female	35	N	N	N	III-V grade	III	III-IV grade	III	Anterior circulation	<5	2.1	0.54	3.31	1.31	1.61	2	0.412214	1.52672	0.61	12	10.76	0.83	0.39	12.9639	0.46988	5.0559	3-6 grade	3
09401867	2018-11-09	male	50	N	N	N	I-II grade	II	I-II grade	II	Anterior circulation	5-10	6.3	0.65	5.26	1.32	3.01	3.94	0.492424	2.98485	0.45	6.19	4.13	1.62	0.39	2.54938	0.240741	0.994259	0-2 grade	2
08367345	2016-06-04	female	47	Y	N	N	I-II grade	II	I-II grade	II	Anterior circulation	5-10	7	0.91	4.67	1.08	2.63	3.59	0.842593	3.32407	0.18	7.4	5.49	1.23	0.58	4.46341	0.471545	2.58878	0-2 grade	2
09458386	2019-08-15	female	59	Y	N	N	I-II grade	II	III-IV grade	III	Anterior circulation	<5	2.8	0.42	4.41	1.15	2.63	3.26	0.365217	2.83478	0.6	7.26	3.72	2.25	0.66	1.65333	0.293333	1.0912	0-2 grade	2
00781827	2016-05-14	female	61	Y	Y	N	I-II grade	II	III-IV grade	III	Anterior circulation	5-10	7	0.99	5.63	1.13	3.57	4.5	0.876106	3.9823	0.38	9.74	7.75	1.21	0.75	6.40496	0.619835	4.80372	0-2 grade	2
09324395	2018-10-15	female	82	N	N	N	III-V grade	IV	III-IV grade	IV	Anterior circulation	<5	4	1.02	5.18	1.74	2.57	3.44	0.586207	1.97701	0.79	4.17	1.77	1.99	0.33	0.889447	0.165829	0.293518	3-6 grade	4
09265552	2017-01-29	male	63	Y	N	Y	III-V grade	III	III-IV grade	IV	Anterior circulation	<5	4	1.63	5.35	1.44	3.16	3.91	1.13194	2.71528	0.61	8.96	8.12	0.8	0.04	10.15	0.05	0.406	3-6 grade	3
00768867	2016-02-13	female	67	Y	N	N	III-V grade	III	III-IV grade	IV	Anterior circulation	<5	4	1.5	7.73	1.63	4.9	6.1	0.920245	3.74233	0.59	9.25	6.17	2.09	0.91	2.95215	0.435407	2.68646	0-2 grade	2
09272282	2017-02-26	male	62	Y	N	N	III-V grade	V	III-IV grade	IV	Anterior circulation	5-10	6	4.8	5.27	1.2	2.87	4.07	4	3.39167	1.52	8.48	7.42	0.57	0.47	13.0175	0.824561	6.11825	3-6 grade	6
09421903	2019-02-23	female	64	Y	N	N	III-V grade	IV	III-IV grade	III	Anterior circulation	<5	3	0.97	3.94	1.42	1.96	2.52	0.683099	1.77465	1.31	8.25	7.17	0.61	0.45	11.7541	0.737705	5.28934	3-6 grade	3
09336127	2017-12-07	female	54	N	N	N	III-V grade	IV	III-IV grade	IV	Anterior circulation	<5	4.5	1.2	4.46	1.07	2.62	3.39	1.1215	3.16822	0.53	12.59	10.45	1.27	0.85	8.22835	0.669291	6.99409	3-6 grade	5
08361933	2016-04-28	female	65	Y	N	N	I-II grade	II	I-II grade	II	Anterior circulation	5-10	5	1.51	4.66	0.91	2.95	3.75	1.65934	4.12088	1.77	11.4	9.22	1.72	0.45	5.36047	0.261628	2.41221	3-6 grade	3
09292879	2017-05-20	male	75	N	N	N	III-V grade	IV	III-IV grade	IV	Anterior circulation	<5	4	0.55	3.92	1.5	1.85	2.42	0.366667	1.61333	0.73	5.55	2.57	2.52	0.41	1.01984	0.162698	0.418135	3-6 grade	5
09392604	2018-09-23	female	55	N	N	N	I-II grade	I	III-IV grade	IV	Anterior circulation	5-10	6	2.03	4.94	1.17	2.79	3.77	1.73504	3.22222	0.56	13.52	10.77	2.05	0.61	5.25366	0.297561	3.20473	3-6 grade	3
09345845	2018-01-23	male	53	Y	N	N	III-V grade	IV	III-IV grade	IV	Anterior circulation	5-10	5	3.65	8.29	1.72	4.9	6.57	2.12209	3.81977	0.51	13.17	11.56	0.98	0.6	11.7959	0.612245	7.07755	3-6 grade	4
08328206	2015-08-16	female	79	Y	N	N	III-V grade	IV	III-IV grade	IV	Anterior circulation	5-10	7.2	1.38	4.75	1.03	2.88	3.72	1.33981	3.61165	0.31	12.39	10.73	1.26	0.39	8.51587	0.309524	3.32119	3-6 grade	5
08345525	2015-12-30	female	72	Y	N	N	I-II grade	II	III-IV grade	IV	Anterior circulation	<5	2.2	1	3.66	1.35	1.87	2.31	0.740741	1.71111	0.75	11.09	9.07	1.44	0.57	6.29861	0.395833	3.59021	3-6 grade	5
09429240	2019-03-28	female	74	Y	Y	N	III-V grade	III	III-IV grade	III	Anterior circulation	<5	4.5	0.51	5.11	1.86	2.49	3.25	0.274194	1.74731	0.37	4.85	2.88	1.44	0.24	2	0.166667	0.48	3-6 grade	5
09288973	2017-05-03	male	55	N	N	N	III-V grade	V	III-IV grade	IV	Anterior circulation	5-10	5	0.78	7.18	1.58	4.56	5.6	0.493671	3.5443	0.53	15.31	9.29	2.06	0.91	4.50971	0.441748	4.10383	3-6 grade	6
09473963	2019-10-30	female	68	Y	Y	N	III-V grade	IV	III-IV grade	IV	Anterior circulation	<5	2.2	0.93	4.32	1.25	2.47	3.07	0.744	2.456	0.1	9.58	8.62	0.59	0.36	14.6102	0.610169	5.25966	3-6 grade	4
09430175	2019-04-01	female	53	Y	Y	N	III-V grade	III	I-II grade	II	Anterior circulation	<5	4.2	1.09	5.12	1.01	3.04	4.11	1.07921	4.06931	0.41	4.34	3.35	0.63	0.31	5.31746	0.492063	1.64841	0-2 grade	2
09378102	2018-07-07	female	62	Y	N	N	III-V grade	III	I-II grade	II	Anterior circulation	5-10	6.5	7.62	4.55	1.14	2.3	3.41	6.68421	2.99123	2.46	10.44	8.01	0.67	0.34	11.9552	0.507463	4.06478	0-2 grade	2
09329411	2017-11-06	male	51	Y	N	N	I-II grade	II	I-II grade	II	Posterior circulation	5-10	5	2.54	4.19	1.09	2.38	3.1	2.33028	2.84404	0.4	10.62	7.76	2.48	0.37	3.12903	0.149194	1.15774	0-2 grade	2
09282300	2017-04-06	male	65	N	Y	N	III-V grade	IV	III-IV grade	IV	Anterior circulation	<5	4.2	1.71	6.97	1.17	4.56	5.8	1.46154	4.95726	0.58	8.94	6.99	1.31	0.56	5.33588	0.427481	2.98809	3-6 grade	5
09392152	2018-09-19	male	68	Y	N	Y	III-V grade	III	III-IV grade	IV	Anterior circulation	<5	4.2	1.59	4.56	1.27	2.55	3.29	1.25197	2.59055	0.58	9.57	9.04	0.36	0.16	25.1111	0.444444	4.01778	0-2 grade	2
09465109	2019-09-17	female	69	Y	N	N	I-II grade	II	I-II grade	II	Anterior circulation	5-10	5	1.21	5.85	1.25	3.68	4.6	0.968	3.68	0.47	12.2	10.5	0.9	0.79	11.6667	0.877778	9.21667	0-2 grade	1
09416723	2019-01-23	female	49	N	N	N	I-II grade	II	III-IV grade	IV	Anterior circulation	5-10	5	0.6	4.84	1.49	2.69	3.35	0.402685	2.24832	0.56	7.53	3.43	3.64	0.36	0.942308	0.0989011	0.339231	3-6 grade	4
00799700	2016-10-06	female	60	Y	Y	N	I-II grade	II	III-IV grade	IV	Anterior circulation	5-10	5.1	1.29	5.02	1.06	3.2	3.96	1.21698	3.73585	0.67	11.41	10.14	0.77	0.5	13.1688	0.649351	6.58442	0-2 grade	1
09312584	2017-08-17	male	44	N	N	Y	III-V grade	III	I-II grade	II	Anterior circulation	≥10	11.5	2.11	5.02	0.81	3.31	4.21	2.60494	5.19753	0.45	10.17	7.39	1.85	0.89	3.99459	0.481081	3.55519	0-2 grade	2
00775064	2016-03-16	male	73	N	N	N	I-II grade	II	III-IV grade	IV	Anterior circulation	<5	4.1	1.09	7.27	1.35	4.66	5.92	0.807407	4.38519	0.48	10.09	4.39	5.1	0.55	0.860784	0.107843	0.473431	3-6 grade	4
09337372	2019-04-12	male	79	Y	N	N	III-V grade	IV	III-IV grade	IV	Anterior circulation	≥10	10	1.05	3.77	1.04	2.10	2.73	1.00962	2.625	1.27	20.97	18.89	0.82	0.74	23.0366	0.902439	17.0471	3-6 grade	5
09424860	2019-03-08	female	62	N	N	N	I-II grade	I	I-II grade	I	Anterior circulation	5-10	9	0.59	5.41	1.89	2.5	3.52	0.312169	1.86243	0.75	15.27	13.06	1.58	0.62	8.26582	0.392405	5.12481	0-2 grade	2
09448067	2019-06-26	female	56	N	N	N	I-II grade	I	I-II grade	I	Anterior circulation	<5	4	1.22	4.01	1.09	2.29	2.92	1.11927	2.6789	0.15	9.49	7.82	1.21	0.4	6.46281	0.330579	2.58512	0-2 grade	1
09400652	2018-11-04	female	64	N	N	N	I-II grade	II	I-II grade	II	Anterior circulation	5-10	7	0.63	5.09	1.47	2.82	3.62	0.428571	2.46259	0.5	16.23	15.31	0.64	0.26	23.9219	0.40625	6.21969	0-2 grade	2
08382393	2016-09-06	female	58	Y	N	N	I-II grade	II	I-II grade	II	Anterior circulation	5-10	6.3	1.78	5.94	1.1	3.67	4.84	1.61818	4.4	0.72	10.68	8.15	1.67	0.8	4.88024	0.479042	3.90419	3-6 grade	5
09464421	2019-09-15	female	69	N	N	N	I-II grade	II	III-IV grade	IV	Anterior circulation	5-10	5	0.67	2.26	0.74	1.43	1.52	0.905405	2.05405	0.81	8.13	4.45	2.79	0.52	1.59498	0.18638	0.829391	0-2 grade	1

## Sheet: Sheet2
Caused by trauma or arteriovenous malformation n=40
ID	Sex	Age,years	Diagnosis
08391810	female	68	Traumatic subarachnoid hemorrhage
09357047	male	56	Traumatic subarachnoid hemorrhage
09351272	female	49	Traumatic subarachnoid hemorrhage
09447360	female	58	Traumatic subarachnoid hemorrhage
09326455	male	74	Traumatic subarachnoid hemorrhage
09322385	male	66	Traumatic subarachnoid hemorrhage
09311122	male	54	Traumatic subarachnoid hemorrhage
09306896	female	38	Traumatic subarachnoid hemorrhage
09282782	female	74	Traumatic subarachnoid hemorrhage
09279147	female	60	Traumatic subarachnoid hemorrhage
08388454	male	86	Traumatic subarachnoid hemorrhage
09463743	male	83	Traumatic subarachnoid hemorrhage
09352265	male	46	Traumatic subarachnoid hemorrhage
09321995	male	73	Traumatic subarachnoid hemorrhage
09293809	male	68	Traumatic subarachnoid hemorrhage
08389394	female	69	Traumatic subarachnoid hemorrhage
08378364	female	53	Traumatic subarachnoid hemorrhage
08385454	male	23	Traumatic subarachnoid hemorrhage
08380449	male	28	Traumatic subarachnoid hemorrhage
08354095	female	69	Traumatic subarachnoid hemorrhage
08365760	male	50	Traumatic subarachnoid hemorrhage
08374169	female	18	Traumatic subarachnoid hemorrhage
08369295	male	85	Traumatic subarachnoid hemorrhage
08365347	male	79	Traumatic subarachnoid hemorrhage
08330847	male	62	Traumatic subarachnoid hemorrhage
08356315	male	68	Traumatic subarachnoid hemorrhage
08354069	female	60	Traumatic subarachnoid hemorrhage
08345690	female	9	Traumatic subarachnoid hemorrhage
08351902	female	50	Traumatic subarachnoid hemorrhage
08365776	female	58	Traumatic subarachnoid hemorrhage
09415946	male	78	Traumatic subarachnoid hemorrhage
09303057	male	31	Traumatic subarachnoid hemorrhage
09394996	male	59	Traumatic subarachnoid hemorrhage
09418397	male	62	Traumatic subarachnoid hemorrhage
09399120	male	42	Arteriovenous malformations
09409273	female	67	Arteriovenous malformations
09292543	male	34	Arteriovenous malformations
08381516	male	25	Arteriovenous malformations
09341859	male	20	Arteriovenous malformations
09448551	female	43	Arteriovenous malformations

## Sheet: Sheet3
Suffered prior systematic diseases or malignacy n=8
ID	Sex	Age,years	Diagnosis
08372829	male	58	Intracranial aneurysmal subarachnoid hemorrhage
08360335	female	50	Intracranial aneurysmal subarachnoid hemorrhage
06049336	female	82	Subarachnoid hemorrhage
09367877	female	64	Intracranial aneurysmal subarachnoid hemorrhage
09407038	female	73	Intracranial aneurysmal subarachnoid hemorrhage
09364941	female	65	Intracranial aneurysmal subarachnoid hemorrhage
09445947	female	51	Intracranial aneurysmal subarachnoid hemorrhage
09447345	male	50	Intracranial aneurysmal subarachnoid hemorrhage

## Sheet: Sheet4
Rebleeding or died before surgery n=16
ID	Sex	Age,years	Diagnosis
09268479	male	83	Subarachnoid hemorrhage
08382902	male	81	Subarachnoid hemorrhage
09321550	female	60	Subarachnoid hemorrhage
09395679	female	82	Intracranial aneurysmal subarachnoid hemorrhage
09285293	female	82	Intracranial aneurysmal subarachnoid hemorrhage
09333322	female	81	Intracranial aneurysmal subarachnoid hemorrhage
09355409	female	77	Intracranial aneurysmal subarachnoid hemorrhage
09307673	male	57	Subarachnoid hemorrhage
09310311	female	46	Intracranial aneurysmal subarachnoid hemorrhage
09365506	male	72	Subarachnoid hemorrhage
09367406	female	62	Intracranial aneurysmal subarachnoid hemorrhage
09433306	male	57	Intracranial aneurysmal subarachnoid hemorrhage
09471937	female	61	Subarachnoid hemorrhage
09476275	female	81	Intracranial aneurysmal subarachnoid hemorrhage
08379909	female	22	Intracerebral hemorrhage
09303381	female	56	Subarachnoid hemorrhage

## Sheet: Sheet5
Declined to receive surgical intervnetion or transferred n=23 to other hospital before surgery n=23
ID	Sex	Age,years	Diagnosis
08392068	male	62	Subarachnoid hemorrhage
09382867	male	49	Subarachnoid hemorrhage
09415101	male	87	Subarachnoid hemorrhage
09432068	male	65	Subarachnoid hemorrhage
09294197	female	74	Subarachnoid hemorrhage
09301664	male	84	Subarachnoid hemorrhage
09415970	female	77	Subarachnoid hemorrhage
08333502	male	36	Subarachnoid hemorrhage
08372686	female	76	Subarachnoid hemorrhage
08329019	female	50	Subarachnoid hemorrhage
08340545	male	51	Subarachnoid hemorrhage
08365110	female	85	Subarachnoid hemorrhage
09395117	male	49	Subarachnoid hemorrhage
09388885	male	65	Subarachnoid hemorrhage
09416396	male	65	Subarachnoid hemorrhage
09410361	female	67	Subarachnoid hemorrhage
09348033	male	66	Subarachnoid hemorrhage
09339979	female	41	Subarachnoid hemorrhage
09339326	female	54	Subarachnoid hemorrhage
09337882	male	44	Subarachnoid hemorrhage
08354555	male	36	Subarachnoid hemorrhage
09421809	male	85	Subarachnoid hemorrhage
09327084	male	83	Subarachnoid hemorrhage

## Sheet: Sheet6
Received surgcial clipping n=21
ID	Sex	Age,years	Diagnosis
08342092	male	51	Intracranial aneurysmal subarachnoid hemorrhage
08356316	male	37	Intracranial aneurysmal subarachnoid hemorrhage
09401461	female	59	Intracranial aneurysmal subarachnoid hemorrhage
09400647	male	56	Subarachnoid hemorrhage
00799247	female	66	Intracranial aneurysmal subarachnoid hemorrhage
09283837	female	52	Intracranial aneurysmal subarachnoid hemorrhage
09322962	male	38	Subarachnoid hemorrhage
09337908	female	61	Subarachnoid hemorrhage
09338416	female	67	Subarachnoid hemorrhage
09342027	female	70	Intracranial aneurysmal subarachnoid hemorrhage
09364808	female	63	Ruptured cerebral aneurysm
09368646	female	51	Ruptured cerebral aneurysm
09380533	male	68	Ruptured cerebral aneurysm
09397600	male	41	Intracranial aneurysmal subarachnoid hemorrhage
09425137	male	48	Intracranial aneurysmal subarachnoid hemorrhage
09477794	male	65	Intracranial aneurysmal subarachnoid hemorrhage
09345079	male	46	Subarachnoid hemorrhage
09339417	female	66	Intracranial aneurysmal subarachnoid hemorrhage
09305213	female	51	Intracranial aneurysmal subarachnoid hemorrhage
08352664	male	44	Intracranial aneurysmal subarachnoid hemorrhage
09400993	female	49	Intracranial aneurysmal subarachnoid hemorrhage

## Sheet: Sheet7
Died before DSA n=3
ID	Sex	Age,years	Diagnosis
09331103	male	33	Intracranial aneurysmal subarachnoid hemorrhage
08375483	female	57	Intracranial aneurysmal subarachnoid hemorrhage
08347225	female	85	Intracranial aneurysmal subarachnoid hemorrhage

## Sheet: Sheet8
Angiographically negative SAH n=57
ID	Sex	Age,years	Diagnosis
07961600	male	44	Subarachnoid hemorrhage
08034120	male	71	Subarachnoid hemorrhage
09254570	female	53	Subarachnoid hemorrhage
09257101	male	46	Subarachnoid hemorrhage
09272320	male	58	Subarachnoid hemorrhage
09279570	male	54	Subarachnoid hemorrhage
09297454	male	45	Subarachnoid hemorrhage
09300352	female	54	Subarachnoid hemorrhage
09332049	male	55	Subarachnoid hemorrhage
09368188	female	59	Subarachnoid hemorrhage
09400982	female	54	Subarachnoid hemorrhage
09429763	male	60	Subarachnoid hemorrhage
08368166	female	66	Subarachnoid hemorrhage
08369171	male	50	Subarachnoid hemorrhage
09393944	male	49	Subarachnoid hemorrhage
09390968	female	61	Subarachnoid hemorrhage
09366530	female	36	Subarachnoid hemorrhage
09358354	female	63	Subarachnoid hemorrhage
09355475	female	37	Subarachnoid hemorrhage
09354036	male	62	Subarachnoid hemorrhage
09352157	male	64	Subarachnoid hemorrhage
09348593	female	58	Subarachnoid hemorrhage
09342378	female	50	Subarachnoid hemorrhage
09321542	male	72	Subarachnoid hemorrhage
09318920	female	57	Subarachnoid hemorrhage
09284063	female	39	Subarachnoid hemorrhage
09280564	female	53	Subarachnoid hemorrhage
09270064	female	72	Subarachnoid hemorrhage
09470953	male	66	Subarachnoid hemorrhage
08352149	male	33	Subarachnoid hemorrhage
08330480	male	59	Subarachnoid hemorrhage
08329746	male	25	Subarachnoid hemorrhage
08339869	male	52	Subarachnoid hemorrhage
08351125	female	51	Subarachnoid hemorrhage
08346160	male	48	Subarachnoid hemorrhage
09460802	female	80	Subarachnoid hemorrhage
09479266	female	55	Subarachnoid hemorrhage
09475811	female	68	Subarachnoid hemorrhage
09445158	male	65	Subarachnoid hemorrhage
09441942	female	26	Subarachnoid hemorrhage
09436311	female	53	Subarachnoid hemorrhage
09429891	male	44	Subarachnoid hemorrhage
09418907	male	61	Subarachnoid hemorrhage
09403520	female	38	Subarachnoid hemorrhage
09396939	male	22	Subarachnoid hemorrhage
09375092	female	53	Subarachnoid hemorrhage
09368542	male	48	Subarachnoid hemorrhage
09265897	male	50	Subarachnoid hemorrhage
09259752	female	58	Subarachnoid hemorrhage
08389283	male	61	Subarachnoid hemorrhage
09471611	male	47	Subarachnoid hemorrhage
09361455	male	70	Subarachnoid hemorrhage
08371252	female	57	Subarachnoid hemorrhage
08351630	male	39	Subarachnoid hemorrhage
08354989	male	54	Subarachnoid hemorrhage
08360644	male	43	Subarachnoid hemorrhage
09379016	female	78	Subarachnoid hemorrhage

## Sheet: Sheet9
Died during perioperative period n=3
ID	Sex	Age,years	Diagnosis
09423723	male	60	Subarachnoid hemorrhage
09263616	male	51	Subarachnoid hemorrhage
09336346	female	72	Intracranial aneurysmal subarachnoid hemorrhage

## Sheet: Sheet10
Failed to follow up n=4
ID	Sex	Age,years	Diagnosis
09475750	male	42	Intracranial aneurysmal subarachnoid hemorrhage
08344507	female	45	Intracranial aneurysmal subarachnoid hemorrhage
08337149	male	49	Intracranial aneurysmal subarachnoid hemorrhage
09282694	male	53	Intracranial aneurysmal subarachnoid hemorrhage
